# Supplementary material for: Exosomal microRNA from Plasma in Patients with Pseudoexfoliation Glaucoma of Korea
Source: Int J Mol Sci. 2025 Apr 29;26(9):4244. doi: 10.3390/ijms26094244 (PMC12071745; doi:10.3390/ijms26094244)
Supplement: Supplementary file 1 [file ijms-26-04244-s001.zip]

Archive with 1 entries (1 files):
- ijms-3569859-supplementary.pdf
